# Supplementary material for: Chasing high and stable wheat grain mineral content: Mining diverse spring genotypes under induced drought stress
Source: PLoS One. 2024 Feb 15;19(2):e0298350. doi: 10.1371/journal.pone.0298350 (PMC10868752; doi:10.1371/journal.pone.0298350)
Supplement: S1 Table — (XLSX) [file pone.0298350.s004.xlsx]

## Sheet: Blad1
S1 Table. Information about genotypes used in the present study
Genotype	Original name/number	Type/Genetic background
277	SW 141125	Modern breeding line
274	SW 01278	Modern breeding line
275	SW 01074	Modern breeding line
278	SW 141571	Modern breeding line
279	SW 131330	Modern breeding line
197	Diamant brun	Old (1928)
202	Algot	Old (1953)
203	Vårspelt Gotland	Old (NGB selection)
205	Walter	Old (1972)
207	Dacke	Old (1990)
210	1	1R replaced 1D
215	6	1R replaced 1D
220	12	1R replaced 1D
221	13	1R replaced 1D
222	14	1R replaced 1D
229	22	1RS.1DL
230	23	1RS.1DL
231	24	1RS.1DL
234	27	1RS.1DL
235	28	1RS.1DL
238	32	2R replaced 2D
245	39	2R replaced 2D
258	53	2R replaced 2D
270	70	2R replaced 2D
271	71	2R replaced 2D
248	42	3R replaced 3D
250	44	3R replaced 3D
251	45	3R replaced 3D
254	49	3R replaced 3D
256	51	3R replaced 3D
