# Supplementary material for: Chasing high and stable wheat grain mineral content: Mining diverse spring genotypes under induced drought stress
Source: PLoS One. 2024 Feb 15;19(2):e0298350. doi: 10.1371/journal.pone.0298350 (PMC10868752; doi:10.1371/journal.pone.0298350)
Supplement: S2 Table — (XLSX) [file pone.0298350.s005.xlsx]

## Sheet: Blad1
S2 Table. Data of mineral concentration, grain yield and mineral yield of each genotype.
			Mineral concentration												Mineral yield
Genotype	treatment	Replicate	Mn (mg/kg)	Se (mg/kg)	Zn (mg/kg)	Ca (mg/kg)	Cu (mg/kg)	Fe (mg/kg)	K (mg/kg)	Mg (mg/kg)	Na (mg/kg)	P (mg/kg)	S (mg/kg)	Grain yield (kg/plant)	Mn (mg/plant)	Se (mg/plant)	Zn (mg/plant)	Ca (mg/plant)	Cu (mg/plant)	Fe (mg/plant)	K (mg/plant)	Mg (mg/plant)	Na (mg/plant)	P (mg/plant)	S (mg/plant)
197	C	1	43.2395	0.00512838	15.1154	135.037	1.04726	17.0723	1437.41	447.61	52.0153	1538.49	434.987	0.00446	0.192848	2.28726e-05	0.0674147	0.602266	0.00467078	0.0761423	6.41085	1.99634	0.231988	6.86168	1.94004
197	C	2	47.6947	0.0164489	16.6803	74.4724	1.08774	22.2743	1421.38	464.823	36.4508	1545.72	441.857	0.00512	0.244197	8.42182e-05	0.0854034	0.381299	0.00556921	0.114044	7.27745	2.37989	0.186628	7.91408	2.26231
197	C	3	50.6297	0.0145989	18.1265	85.4928	1.06039	17.0762	1474.68	485.279	37.8612	1598.43	434.954	0.00422	0.213657	6.16073e-05	0.076494	0.360779	0.00447484	0.0720616	6.22317	2.04788	0.159774	6.74539	1.83551
197	EDS	1	36.369	0	19.5996	120.742	1.18389	16.8518	1588.26	466.262	37.8283	1660.8	479.546	0.00324	0.117836	0	0.0635026	0.391204	0.00383582	0.0545999	5.14597	1.51069	0.122564	5.381	1.55373
197	EDS	2	41.4722	0.000346782	18.6662	110.793	1.1605	15.809	1381.82	459.221	36.0163	1599.76	469.436	0.00285	0.118196	9.88329e-07	0.0531988	0.315761	0.00330743	0.0450558	3.93819	1.30878	0.102646	4.55932	1.33789
197	EDS	3	44.542	0	22.0881	154.599	1.30406	19.2535	1402.78	473.727	34.9673	1612.17	534.263	0.00261	0.116254	0	0.0576499	0.403502	0.00340359	0.0502516	3.66125	1.23643	0.0912646	4.20777	1.39443
197	LDS	1	34.9269	0	20.8295	89.0178	1.07173	19.8766	1611	426.275	35.9392	1624.31	554.232	0.00188	0.0656625	0	0.0391594	0.167353	0.00201485	0.037368	3.02868	0.801397	0.0675658	3.0537	1.04196
197	LDS	2	36.8599	0.00119246	22.4685	95.1046	3.58599	19.8883	1651.8	439.394	35.3982	1662.03	553.362	0.00049	0.0180613	5.84305e-07	0.0110096	0.0466012	0.00175713	0.00974527	0.809382	0.215303	0.0173451	0.814396	0.271147
197	LDS	3	42.1327	0.00222178	44.6372	147.956	2.91158	26.5024	1815.25	616.905	36.0282	2066.44	795.786	0.00077	0.0324421	1.71077e-06	0.0343707	0.113926	0.00224192	0.0204069	1.39774	0.475017	0.0277417	1.59116	0.612756
202	C	1	42.0074	0.000659655	12.4319	75.5134	1.12371	15.5794	1514.5	406.811	34.2119	1424.99	390.409	0.00531	0.223059	3.50277e-06	0.0660136	0.400976	0.00596688	0.0827264	8.04198	2.16017	0.181665	7.56669	2.07307
202	C	2	36.8954	0.0224373	12.4422	66.4597	1.17247	15.3191	1763.92	411.605	35.181	1495.16	389.826	0.00592	0.218421	0.000132829	0.0736577	0.393441	0.00694101	0.0906892	10.4424	2.4367	0.208271	8.85135	2.30777
202	C	3	33.0777	0.00768718	12.8341	53.6042	1.08695	15.1044	1511.52	390.447	34.4761	1312.02	408.302	0.00229	0.0757479	1.76037e-05	0.0293901	0.122754	0.00248911	0.0345891	3.46137	0.894123	0.0789503	3.00452	0.935012
202	EDS	1	50.1803	0.0041986	17.2449	120.33	1.8355	18.0473	1524.82	490.883	34.8845	1588.42	489.859	0.00424	0.212764	1.78021e-05	0.0731185	0.510198	0.00778252	0.0765205	6.46522	2.08135	0.14791	6.7349	2.077
202	EDS	2	54.4753	0.0209049	20.5949	160.483	2.05204	24.0777	1928.94	601.543	34.9893	1956.83	583.549	0.00334	0.181948	6.98222e-05	0.0687869	0.536012	0.00685383	0.0804196	6.44267	2.00915	0.116864	6.53582	1.94905
202	EDS	3	46.2695	0.00575965	17.3095	156.866	1.66638	19.631	1703.96	506.001	35.0008	1691.68	492.962	0.00289	0.133719	1.66454e-05	0.0500246	0.453344	0.00481585	0.0567336	4.92445	1.46234	0.101152	4.88896	1.42466
202	LDS	1	23.8434	0.0105565	24.2229	116.114	1.40428	18.4293	2208.63	435.145	36.392	1797.95	567.607	0.00133	0.0317117	1.40402e-05	0.0322164	0.154432	0.0018677	0.0245109	2.93748	0.578743	0.0484014	2.39127	0.754917
202	LDS	2	30.5566	0.00986413	25.2765	132.486	1.80808	23.2728	2415.62	486.897	37.4894	2092.67	631.425	0.00113	0.0345289	1.11465e-05	0.0285625	0.149709	0.00204313	0.0262983	2.72965	0.550194	0.0423631	2.36471	0.71351
202	LDS	3	40.4201	0.00869652	47.7052	107.385	2.15886	45.477	1669.35	665.662	36.1447	1996.03	928.533	0.00033	0.0133386	2.86985e-06	0.0157427	0.035437	0.000712424	0.0150074	0.550886	0.219668	0.0119277	0.65869	0.306416
203	C	1	45.658	0.0253112	15.718	137.12	1.50223	17.5724	1701.27	604.402	42.5829	1962	568.3	0.00361	0.164825	9.13735e-05	0.0567421	0.495005	0.00542306	0.0634365	6.14159	2.18189	0.153724	7.08281	2.05156
203	C	2	35.2594	0.0198644	14.8944	44.633	1.61414	20.0099	1529.76	573.917	35.3142	1858.19	569.246	0.00456	0.160783	9.05818e-05	0.0679185	0.203527	0.0073605	0.0912453	6.9757	2.61706	0.161033	8.47334	2.59576
203	C	3	31.4766	0	14.4413	42.0402	1.48453	19.0846	1526.23	564.331	35.1531	1880.22	588.041	0.00516	0.162419	0	0.0745173	0.216928	0.00766019	0.0984767	7.87536	2.91195	0.18139	9.70192	3.03429
203	EDS	1	41.3791	0	16.5612	411.037	1.61571	21.8204	1709.46	541.07	36.8566	1811.42	548.264	0.0025	0.103448	0	0.0414031	1.02759	0.00403928	0.054551	4.27365	1.35268	0.0921416	4.52856	1.37066
203	EDS	2	47.2802	0.0108792	19.5362	1459.01	3.21496	29.1384	2111.65	674.893	47.8511	2082.07	603.34	0.00244	0.115364	2.65454e-05	0.0476683	3.55999	0.00784451	0.0710977	5.15242	1.64674	0.116757	5.08024	1.47215
203	EDS	3	48.2345	0.000339367	15.8791	78.1322	1.45783	12.6453	1770.11	541.031	34.5201	1854.24	544.626	0.00425	0.204997	1.44231e-06	0.0674861	0.332062	0.00619579	0.0537424	7.52295	2.29938	0.14671	7.88054	2.31466
203	LDS	1	40.3645	0.00736646	57.9805	213.987	4.59465	47.2378	1503.88	879.019	36.8693	2541.26	1078.91	0.00046	0.0185677	3.38857e-06	0.026671	0.0984341	0.00211354	0.0217294	0.691783	0.404349	0.0169599	1.16898	0.496297
203	LDS	2	42.45	0.0170357	26.0984	196.406	1.59648	23.2908	1428.29	596.558	35.4102	1888.65	745.748	0.00199	0.0844756	3.39011e-05	0.0519358	0.390848	0.00317699	0.0463486	2.8423	1.18715	0.0704663	3.75841	1.48404
203	LDS	3	46.4053	0.0211549	50.0395	389.417	4.6704	42.7943	1904.93	852.36	38.0329	2503.21	1074.59	0.00072	0.0334118	1.52315e-05	0.0360284	0.280381	0.00336269	0.0308119	1.37155	0.613699	0.0273837	1.80231	0.773703
205	C	1	29.7935	0.010935	12.5357	240.331	1.60416	16.6571	1788.48	470.17	38.0096	1609.97	435.229	0.00499	0.14867	5.45657e-05	0.0625531	1.19925	0.00800478	0.0831191	8.92451	2.34615	0.189668	8.03376	2.17179
205	C	2	31.1039	0.00449319	14.1635	52.2291	1.32235	15.551	1656.63	458.406	36.6768	1545.63	464.557	0.00452	0.14059	2.03092e-05	0.0640192	0.236075	0.00597704	0.0702904	7.48796	2.072	0.165779	6.98627	2.0998
205	C	3	30.692	0.014485	13.8993	49.2076	1.27466	14.8662	1584.89	444.191	36.4289	1489.93	449.145	0.00391	0.120006	5.66365e-05	0.0543464	0.192402	0.00498392	0.0581267	6.19692	1.73679	0.142437	5.82563	1.75616
205	EDS	1	38.3085	0.0178126	19.0006	258.382	2.18155	24.3813	1527.3	505.555	35.3839	1686.49	574.486	0.00225	0.0861941	4.00784e-05	0.0427513	0.581358	0.00490848	0.054858	3.43642	1.1375	0.0796138	3.7946	1.29259
205	EDS	2	35.8771	0.00721368	14.3435	74.2299	1.42874	15.4234	1605.2	468.944	34.3355	1533.39	478.696	0.00307	0.110143	2.2146e-05	0.0440345	0.227886	0.00438625	0.04735	4.92796	1.43966	0.10541	4.7075	1.4696
205	EDS	3	38.6777	0.00647568	13.423	349.408	1.2228	16.6091	1464.46	457.331	41.8768	1459.72	446.093	0.0038	0.146975	2.46076e-05	0.0510072	1.32775	0.00464663	0.0631147	5.56494	1.73786	0.159132	5.54692	1.69515
205	LDS	1	25.6726	0.0100506	32.8892	359.681	1.76431	30.7489	1668.45	528.707	36.2997	1882.18	784.864	0.00172	0.0441568	1.72871e-05	0.0565694	0.618651	0.00303461	0.0528882	2.86974	0.909377	0.0624355	3.23734	1.34997
205	LDS	2	32.3121	0.00962357	47.1113	114.682	1.51867	32.6149	1648.71	646.176	35.0009	2090.89	880.859	0.00119	0.0384513	1.1452e-05	0.0560625	0.136471	0.00180722	0.0388118	1.96197	0.76895	0.0416511	2.48816	1.04822
205	LDS	3	31.5541	0.0190181	38.1419	162.458	1.50129	31.7769	1578.53	568.176	36.4617	1897.15	834.109	0.00082	0.0258743	1.55948e-05	0.0312763	0.133216	0.00123106	0.0260571	1.29439	0.465904	0.0298986	1.55566	0.683969
207	C	1	32.3991	0.000339163	12.0134	190.481	1.26824	14.4986	1553.65	436.994	38.9458	1463.48	440.659	0.00312	0.101085	1.05819e-06	0.0374818	0.5943	0.0039569	0.0452356	4.8474	1.36342	0.121511	4.56604	1.37486
207	C	2	32.3767	0	12.1468	915.215	1.57175	19.7944	1729.85	474.676	41.7475	1545.74	445.698	0.00475	0.153789	0	0.0576971	4.34727	0.00746582	0.0940234	8.21679	2.25471	0.198301	7.34228	2.11706
207	C	3	35.7663	0.0228033	12.962	240.89	1.22564	14.2376	1587.85	443.466	37.2452	1446.43	431.421	0.00397	0.141992	9.05291e-05	0.0514592	0.956335	0.0048658	0.0565234	6.30376	1.76056	0.147864	5.74232	1.71274
207	EDS	1	43.4714	0.0134839	15.5843	69.9846	1.39534	15.0593	1726.65	444.323	37.6413	1497.81	400.954	0.00396	0.172147	5.33962e-05	0.061714	0.277139	0.00552553	0.0596347	6.83751	1.75952	0.14906	5.93132	1.58778
207	EDS	2	48.371	0.000872693	16.1295	441.168	1.55714	22.5601	1694.18	517.48	45.6665	1564.39	443.586	0.00339	0.163978	2.95843e-06	0.0546789	1.49556	0.0052787	0.0764787	5.74328	1.75426	0.15481	5.30328	1.50376
207	EDS	3	46.0844	0.00863151	17.708	163.277	2.19781	18.4867	1750.99	493.266	54.2256	1597.77	417.661	0.00322	0.148392	2.77935e-05	0.0570196	0.525752	0.00707694	0.0595271	5.63818	1.58832	0.174606	5.14482	1.34487
207	LDS	1	35.1818	0.0124136	51.5448	857.734	2.76922	47.9367	1509.13	563.772	44.6934	1886.34	803.168	0.00134	0.0471436	1.66342e-05	0.06907	1.14936	0.00371076	0.0642351	2.02223	0.755455	0.0598892	2.52769	1.07625
207	LDS	2	38.9164	0.163025	52.8	312.956	2.21251	42.9046	1562.46	617.2	37.3234	1901.87	800.397	0.0014	0.054483	0.000228235	0.07392	0.438138	0.00309752	0.0600665	2.18744	0.864079	0.0522528	2.66262	1.12056
207	LDS	3	34.1851	0.0165446	44.9714	102.695	2.07689	37.3842	1711.06	579.706	34.5028	1822.53	774.426	0.00151	0.0516196	2.49824e-05	0.0679068	0.15507	0.00313611	0.0564501	2.5837	0.875357	0.0520993	2.75203	1.16938
210	C	1	37.0634	0.00845887	14.9593	245.431	1.50889	16.0685	1414.15	498.931	33.8864	1419.33	496.593	0.0044	0.163079	3.7219e-05	0.065821	1.0799	0.0066391	0.0707016	6.22224	2.19529	0.1491	6.24505	2.18501
210	C	2	29.0452	0.0094591	13.2021	631.321	1.34793	18.5315	1491.55	432.7	38.1537	1291.78	444.062	0.00419	0.121699	3.96336e-05	0.0553166	2.64524	0.00564784	0.0776471	6.2496	1.81301	0.159864	5.41254	1.86062
210	C	3	48.3764	0.00133111	20.741	530.896	3.37865	31.9265	2997.31	871.707	41.4861	2550.56	881.263	0.00283	0.136905	3.76705e-06	0.0586969	1.50244	0.00956159	0.0903521	8.48238	2.46693	0.117406	7.21808	2.49398
210	EDS	1	38.4809	0.00660453	18.0578	260.385	1.88767	19.9631	1531.32	429.301	41.7902	1405.69	504.586	0.00218	0.0838883	1.43979e-05	0.0393661	0.56764	0.00411512	0.0435196	3.33828	0.935877	0.0911027	3.06441	1.1
210	EDS	2	41.4243	0.0190254	18.222	435.236	2.4121	20.1113	1510.46	474.629	36.4362	1476.36	503.639	0.00289	0.119716	5.49834e-05	0.0526615	1.25783	0.00697097	0.0581215	4.36522	1.37168	0.1053	4.26667	1.45552
210	EDS	3	42.7145	0.0207	15.9626	267.087	1.77394	19.3287	1575.93	489.227	34.8526	1513.93	472.334	0.00308	0.131561	6.37559e-05	0.0491648	0.822627	0.00546375	0.0595325	4.85386	1.50682	0.107346	4.66291	1.45479
210	LDS	1	44.9854	0.0282832	44.3787	247.099	2.14149	34.6221	2470	729.345	34.8584	2463.04	1088.83	0.0006	0.0269913	1.69699e-05	0.0266272	0.14826	0.00128489	0.0207733	1.482	0.437607	0.020915	1.47783	0.653296
210	LDS	2	43.1751	0.0176686	56.9102	209.942	2.33772	39.7331	2135.4	717.952	36.0385	2233.64	982.688	0.00034	0.0146795	6.00732e-06	0.0193495	0.0713801	0.000794824	0.0135093	0.726036	0.244104	0.0122531	0.759438	0.334114
210	LDS	3	38.8921	0.193195	38.9502	247.482	1.96555	30.86	2380.09	639.73	36.1579	2132.44	985.605	0.00053	0.0206128	0.000102394	0.0206436	0.131165	0.00104174	0.0163558	1.26145	0.339057	0.0191637	1.1302	0.522371
215	C	1	39.4443	0.020273	38.6914	593.697	2.02106	34.4677	2391.13	642.867	37.1832	2216.8	992.924	0.00357	0.140816	7.23745e-05	0.138128	2.1195	0.00721518	0.12305	8.53634	2.29503	0.132744	7.91396	3.54474
215	C	2	38.2132	0.0179856	12.0755	232.81	1.14271	13.2622	1454.57	464.123	35.1145	1466.46	383.334	0.00312	0.119225	5.61151e-05	0.0376754	0.726366	0.00356525	0.0413781	4.53827	1.44806	0.109557	4.57536	1.196
215	C	3	43.6839	0.0134428	14.702	779.718	1.50389	17.5773	1551.63	509.953	37.1907	1663.86	480.775	0.00453	0.197888	6.08959e-05	0.0666	3.53212	0.00681261	0.079625	7.02888	2.31009	0.168474	7.5373	2.17791
215	EDS	1	57.6026	0.0390192	21.8762	465.579	2.10945	20.6879	1675.3	584.059	36.5332	1783.62	534.627	0.00232	0.133638	9.05246e-05	0.0507528	1.08014	0.00489392	0.0479959	3.8867	1.35502	0.0847571	4.13799	1.24034
215	EDS	2	61.284	0.0113438	20.3858	379.316	2.0897	20.7165	1809.18	612.086	42.3258	1908.22	564.259	0.00346	0.212043	3.92495e-05	0.0705348	1.31243	0.00723037	0.071679	6.25975	2.11782	0.146447	6.60243	1.95234
215	EDS	3	60.911	0.0158346	23.7687	124.977	2.0786	20.5705	1686.87	640.898	44.3048	1848.66	579.023	0.00213	0.12974	3.37277e-05	0.0506274	0.266202	0.00442741	0.0438152	3.59304	1.36511	0.0943692	3.93764	1.23332
215	LDS	1	32.5128	0.01799	37.2765	334.016	2.10978	26.9632	2249.48	626.763	37.6463	2266.92	831.145	0.00069	0.0224338	1.24131e-05	0.0257208	0.230471	0.00145575	0.0186046	1.55214	0.432466	0.025976	1.56418	0.57349
215	LDS	2	29.5656	0.0150497	30.7868	406.785	1.61411	22.0683	2242.65	470.147	37.3365	1978.89	654.11	0.00145	0.0428701	2.18221e-05	0.0446409	0.589838	0.00234046	0.031999	3.25184	0.681712	0.054138	2.8694	0.94846
215	LDS	3	16.8506	0.0181309	31.2018	191.762	2.00336	24.7372	2952.62	703.143	43.8613	2515.13	900.635	0.0005	0.00842532	9.06546e-06	0.0156009	0.0958808	0.00100168	0.0123686	1.47631	0.351571	0.0219306	1.25757	0.450318
220	C	1	53.3348	0.150755	15.3706	637.448	1.66746	17.9634	1171.04	502.826	34.1734	1348.52	461.721	0.00377	0.201072	0.000568346	0.0579471	2.40318	0.00628632	0.0677219	4.41481	1.89566	0.128834	5.08393	1.74069
220	C	2	45.2647	0.0125922	12.5789	307.252	1.22492	12.7084	1094.91	457.94	33.1151	1231.84	440.799	0.00166	0.0751394	2.09031e-05	0.020881	0.510038	0.00203337	0.021096	1.81756	0.76018	0.0549711	2.04485	0.731727
220	C	3	49.2307	0.00553375	12.7031	103.413	1.14668	10.6228	1069.98	426.814	31.8945	1191.06	409.821	0.00592	0.291446	3.27598e-05	0.0752022	0.612204	0.00678835	0.0628869	6.3343	2.52674	0.188815	7.05108	2.42614
220	EDS	1	71.8237	0.0149321	18.0974	229.347	1.72205	15.5477	1354.44	510.209	32.6907	1353.86	479.265	0.0024	0.172377	3.58371e-05	0.0434338	0.550432	0.00413293	0.0373145	3.25066	1.2245	0.0784576	3.24926	1.15024
220	EDS	2	69.2752	0	18.3638	191.844	1.75804	16.7037	1408.85	509.733	33.1597	1477.41	495.896	0.00245	0.169724	0	0.0449912	0.470019	0.0043072	0.0409241	3.45169	1.24885	0.0812413	3.61966	1.21495
220	EDS	3	76.2603	0.0118536	21.5047	212.453	1.8806	19.5975	1344.4	537.393	32.9051	1481.69	543.373	0.00193	0.147182	2.28774e-05	0.0415041	0.410034	0.00362955	0.0378232	2.59469	1.03717	0.0635068	2.85966	1.04871
220	LDS	1	52.1496	0.00950356	36.9982	1468.44	2.77136	35.3697	1356.01	617.787	40.8048	1580.85	776.996	0.00048	0.0250318	4.56171e-06	0.0177591	0.704849	0.00133025	0.0169775	0.650883	0.296538	0.0195863	0.758806	0.372958
220	LDS	2	49.1873	0.0514647	37.5479	884.865	2.20169	31.9424	1131.09	576.822	36.3391	1636.4	852.733	0.00084	0.0413173	4.32304e-05	0.0315402	0.743287	0.00184942	0.0268316	0.950114	0.484531	0.0305249	1.37458	0.716296
220	LDS	3	41.9617	0	38.3358	284.35	2.10402	27.9357	994.276	550.413	33.6666	1703.85	905.143	0.0007	0.0293732	0	0.026835	0.199045	0.00147282	0.019555	0.695993	0.385289	0.0235666	1.1927	0.6336
221	C	1	58.7062	0.0351398	15.5269	825.302	1.39591	19.4585	1332.86	546.365	36.0605	1484.13	427.822	0.00472	0.277093	0.00016586	0.0732871	3.89543	0.00658869	0.0918443	6.29109	2.57884	0.170206	7.00509	2.01932
221	C	2	53.1107	0.00626915	13.7436	402.154	1.69753	14.8032	1230.85	477.646	34.8304	1336.29	434.833	0.00358	0.190136	2.24436e-05	0.0492021	1.43971	0.00607717	0.0529953	4.40646	1.70997	0.124693	4.7839	1.5567
221	C	3	60.2958	0	15.4601	462.646	1.42154	12.6634	1132.9	500.225	33.8301	1365.44	434.276	0.00261	0.157372	0	0.0403508	1.20751	0.00371022	0.0330514	2.95687	1.30559	0.0882966	3.5638	1.13346
221	EDS	1	65.5138	0.00588078	28.7967	117.08	2.22651	18.7404	1159.59	533.407	32.6376	1401.74	613.207	0.00129	0.0845128	7.58621e-06	0.0371477	0.151033	0.0028722	0.0241751	1.49588	0.688095	0.0421025	1.80824	0.791037
221	EDS	2	60.0239	0.0268348	27.8057	189.327	2.11296	19.1009	1130.65	517.102	34.0378	1413.52	562.042	0.00217	0.130252	5.82315e-05	0.0603384	0.410839	0.00458512	0.041449	2.4535	1.12211	0.073862	3.06734	1.21963
221	EDS	3	54.7035	0.00327236	26.5935	126.15	2.11309	17.2916	1118.43	499.977	32.2019	1322.96	536.776	0.00189	0.10339	6.18477e-06	0.0502618	0.238424	0.00399373	0.032681	2.11383	0.944956	0.0608616	2.5004	1.01451
221	LDS	1	29.0447	0.0103421	25.1038	162.668	1.35657	14.9199	1576.7	392.742	34.6301	1484.13	621.709	0.00131	0.0380485	1.35481e-05	0.0328859	0.213095	0.0017771	0.0195451	2.06548	0.514492	0.0453655	1.94421	0.814439
221	LDS	2	29.8345	0.00673179	27.6885	184.968	1.48397	13.4775	1923.58	466.354	34.7194	1675.43	630.891	0.00118	0.0352047	7.94351e-06	0.0326724	0.218262	0.00175109	0.0159035	2.26983	0.550298	0.0409689	1.97701	0.744452
221	LDS	3	37.27	0.0710047	31.5617	1184.91	3.3569	28.5574	2333.46	521.866	39.9313	1869.42	734.734	0.00138	0.0514325	9.79864e-05	0.0435551	1.63518	0.00463252	0.0394092	3.22017	0.720175	0.0551052	2.5798	1.01393
222	C	1	52.6438	0.00832391	13.5366	240.319	2.69524	14.3607	1093.08	399.8	34.0073	1165.58	393.757	0.00426	0.224263	3.54598e-05	0.0576661	1.02376	0.0114817	0.0611768	4.6565	1.70315	0.144871	4.96537	1.67741
222	C	2	52.9215	0.0289465	12.9934	660.847	1.92469	16.7535	1170.67	448.642	36.3194	1283.42	383.726	0.00384	0.203219	0.000111155	0.0498947	2.53765	0.0073908	0.0643335	4.49536	1.72278	0.139467	4.92833	1.47351
222	C	3	55.3408	0.0230324	13.581	96.4587	1.18552	9.82951	1102.71	429.088	33.2353	1221.53	356.957	0.00404	0.223577	9.30507e-05	0.0548672	0.389693	0.00478949	0.0397112	4.45493	1.73351	0.134271	4.93497	1.44211
222	EDS	1	55.2103	0.0154865	18.8492	309.957	1.8116	18.5063	1204.36	391.483	33.958	1278.63	432.533	0.00187	0.103243	2.89597e-05	0.035248	0.579619	0.00338768	0.0346069	2.25215	0.732073	0.0635014	2.39103	0.808837
222	EDS	2	54.4756	0.0160035	27.0655	150.561	2.06942	20.9677	1195.04	546.505	33.1275	1561.69	575.576	0.00121	0.0659155	1.93642e-05	0.0327493	0.182179	0.002504	0.0253709	1.446	0.661271	0.0400842	1.88964	0.696447
222	EDS	3	53.1407	0.0283145	19.6503	104.871	1.99553	15.693	1348.97	454.978	32.9974	1344.86	435.32	0.00221	0.117441	6.2575e-05	0.0434271	0.231764	0.00441011	0.0346814	2.98122	1.0055	0.0729242	2.97214	0.962058
222	LDS	1	39.9523	0.0242874	31.6756	295.941	1.47316	26.2079	2066.31	574.596	37.4898	1950.32	791.307	0.00099	0.0395528	2.40445e-05	0.0313588	0.292982	0.00145843	0.0259458	2.04565	0.56885	0.0371149	1.93082	0.783394
222	LDS	2	37.2641	0.0334132	37.3592	913.424	3.14723	41.6836	2264.25	683.291	40.2187	2171.51	990.665	0.00065	0.0242216	2.17186e-05	0.0242835	0.593725	0.0020457	0.0270944	1.47176	0.444139	0.0261421	1.41148	0.643932
222	LDS	3	45.0714	0.0125649	37.0853	472.287	2.46453	30.8924	2335.35	721.925	38.6901	2315.14	925.839	0.00097	0.0437192	1.2188e-05	0.0359727	0.458119	0.00239059	0.0299657	2.26529	0.700267	0.0375294	2.24568	0.898064
229	C	1	35.1277	0.00547754	12.4915	1957.1	1.43924	35.7766	1663.97	497.054	47.3306	1597.21	499.327	0.00516	0.181259	2.82641e-05	0.0644564	10.0986	0.00742647	0.184607	8.5861	2.5648	0.244226	8.24159	2.57653
229	C	2	28.5449	0.0368785	10.8055	140.032	1.08515	11.7256	1449.59	433.039	34.1197	1441.87	470.492	0.005	0.142724	0.000184393	0.0540275	0.700159	0.00542576	0.0586278	7.24796	2.16519	0.170599	7.20933	2.35246
229	C	3	30.9329	0.00702397	11.7382	1345.72	1.25929	22.6031	1443.74	467.562	39.4778	1482.7	423.428	0.00308	0.0952733	2.16338e-05	0.0361536	4.14481	0.00387862	0.0696176	4.44673	1.44009	0.121592	4.56672	1.30416
229	EDS	1	29.5399	0.00654606	17.2818	350.377	2.36036	22.7404	1890.25	656.273	36.9117	2077.28	696.306	0.00107	0.0316077	7.00429e-06	0.0184915	0.374903	0.00252558	0.0243322	2.02257	0.702212	0.0394955	2.22269	0.745047
229	EDS	2	28.8466	0.00233813	14.0637	201.126	1.70128	14.4468	1533.69	480.485	33.9086	1717.81	480.17	0.00231	0.0666357	5.40108e-06	0.032487	0.464602	0.00392996	0.033372	3.54282	1.10992	0.0783288	3.96815	1.10919
229	EDS	3	24.9033	0.0143515	14.5465	208.188	1.5565	16.8432	1597.19	451.172	35.1695	1694.18	505.858	0.0031	0.0772004	4.44895e-05	0.0450941	0.645383	0.00482514	0.0522139	4.9513	1.39863	0.109025	5.25195	1.56816
229	LDS	1	25.133	0.0200519	55.649	179.781	2.56357	38.7062	2125.55	703.485	36.0212	2552.69	957.931	0.00023	0.00578059	4.61194e-06	0.0127993	0.0413497	0.00058962	0.00890243	0.488877	0.161802	0.00828487	0.587119	0.220324
229	LDS	2	27.9162	0.0116805	39.4402	246.509	3.82815	31.5117	2121.28	677.287	36.2312	2414.62	873.218	8e-05	0.00223329	9.34443e-07	0.00315521	0.0197207	0.000306252	0.00252094	0.169703	0.054183	0.0028985	0.193169	0.0698574
229	LDS	3	28.9319	0.0997799	38.5263	2557.58	2.79919	47.8677	2455.89	762.231	45.8424	2569.06	908.884	0.00059	0.0170698	5.88702e-05	0.0227305	1.50897	0.00165152	0.028242	1.44897	0.449716	0.027047	1.51575	0.536242
230	C	1	38.7924	0.00539046	14.9289	284.742	1.63623	15.4037	1400.56	525.21	33.9885	1626.8	477.233	0.00621	0.240901	3.34747e-05	0.0927083	1.76825	0.010161	0.0956568	8.69745	3.26155	0.211068	10.1024	2.96362
230	C	2	44.8616	0.0134953	13.5657	245.172	1.6058	13.5086	1452.26	473.7	33.3355	1524.01	442.385	0.00296	0.13279	3.99462e-05	0.0401544	0.725708	0.00475318	0.0399855	4.2987	1.40215	0.098673	4.51106	1.30946
230	C	3	37.8123	0.011988	13.3848	226.431	1.11883	13.5695	1423.23	522.738	33.1736	1526.57	426.549	0.00389	0.14709	4.66334e-05	0.0520669	0.880817	0.00435226	0.0527852	5.53636	2.03345	0.129045	5.93836	1.65928
230	EDS	1	42.3088	0.0113913	21.6968	140.644	1.91691	18.3585	1443.6	529.894	32.7598	1556.76	531.9	0.00175	0.0740404	1.99348e-05	0.0379694	0.246128	0.00335459	0.0321274	2.5263	0.927315	0.0573297	2.72433	0.930825
230	EDS	2	57.722	0.00375584	34.4899	157.967	2.7741	28.149	1234.95	645.549	33.2932	1970.65	682.111	0.00122	0.0704209	4.58212e-06	0.0420777	0.19272	0.00338441	0.0343418	1.50663	0.78757	0.0406177	2.40419	0.832175
230	EDS	3	47.1947	0.00132009	19.7375	156.103	1.79109	16.8302	1488.5	545.155	33.1835	1698.35	505.946	0.00196	0.0925015	2.58737e-06	0.0386855	0.305961	0.00351054	0.0329871	2.91747	1.0685	0.0650397	3.32877	0.991655
230	LDS	1	30.5563	0.0122545	34.5509	253.47	1.56678	25.7695	2339.09	635.894	35.88	2244.25	815.487	0.00115	0.0351397	1.40927e-05	0.0397335	0.29149	0.00180179	0.0296349	2.68996	0.731278	0.041262	2.58088	0.93781
230	LDS	2	24.0224	0.0279864	39.3326	791.383	1.7848	29.9743	2305.02	649.135	37.427	2249.31	969.749	0.00062	0.0148939	1.73516e-05	0.0243862	0.490658	0.00110658	0.0185841	1.42911	0.402464	0.0232047	1.39457	0.601245
230	LDS	3	30.809	0.0216611	36.6478	195.297	1.68192	29.3156	2315.91	561.948	35.5897	2159.57	838.136	0.00077	0.0237229	1.6679e-05	0.0282188	0.150379	0.00129508	0.022573	1.78325	0.4327	0.027404	1.66287	0.645365
231	C	1	43.3533	0.0158694	12.4309	184.97	1.26047	12.3283	1358.45	519.211	32.9621	1581.35	485.888	0.00311	0.134829	4.93539e-05	0.0386602	0.575257	0.00392007	0.0383411	4.22477	1.61474	0.102512	4.918	1.51111
231	C	2	48.0644	0.0148984	13.3697	135.598	1.64383	12.1105	1393.24	549.012	32.9715	1646.82	455.881	0.00516	0.248012	7.68759e-05	0.0689876	0.699686	0.00848217	0.0624902	7.18914	2.8329	0.170133	8.4976	2.35235
231	C	3	43.4938	0.00804107	14.3001	2834.08	2.69543	33.5155	1538.76	535.992	41.3791	1607.82	465.896	0.00425	0.184849	3.41746e-05	0.0607755	12.0448	0.0114556	0.142441	6.53973	2.27797	0.175861	6.83324	1.98006
231	EDS	1	78.7446	0.000625832	24.8347	169.897	2.54572	18.9687	1389.18	670.841	32.7256	1881.34	566.99	0.00227	0.17875	1.42064e-06	0.0563747	0.385667	0.00577879	0.043059	3.15344	1.52281	0.0742871	4.27065	1.28707
231	EDS	2	67.5635	0.010547	19.036	656.412	2.22777	18.397	1607.19	623.207	35.1853	1759.16	541.64	0.00222	0.149991	2.34144e-05	0.0422599	1.45723	0.00494565	0.0408414	3.56796	1.38352	0.0781113	3.90534	1.20244
231	EDS	3	55.823	0.0094753	22.3733	114.007	2.32923	18.9485	1419.62	584.945	34.0253	1765.85	581.333	0.00208	0.116112	1.97086e-05	0.0465364	0.237134	0.0048448	0.0394128	2.95282	1.21669	0.0707726	3.67297	1.20917
231	LDS	1	24.9594	0.0235831	43.3613	318.265	2.43844	35.5081	2036.32	762.218	35.9379	2439.25	1073.71	0.00053	0.0132285	1.2499e-05	0.0229815	0.16868	0.00129237	0.0188193	1.07925	0.403976	0.0190471	1.2928	0.569065
231	LDS	2	28.1589	0.0350513	50.9402	402.863	2.51939	37.9468	2605.55	791.917	36.9138	2802.33	1177.57	0.00043	0.0121083	1.50721e-05	0.0219043	0.173231	0.00108334	0.0163171	1.12039	0.340524	0.0158729	1.205	0.506354
231	LDS	3	26.8813	0.00796401	48.543	600.579	2.58417	35.1917	3011.75	795.559	39.9471	2848.88	1186.06	0.00053	0.0142471	4.22093e-06	0.0257278	0.318307	0.00136961	0.0186516	1.59623	0.421646	0.0211719	1.50991	0.62861
234	C	1	21.1128	0.0251417	13.5887	203.89	2.85557	14.8922	1600.81	417.398	35.2893	1521.99	444.783	0.00685	0.144623	0.000172221	0.0930828	1.39665	0.0195607	0.102011	10.9655	2.85918	0.241731	10.4256	3.04676
234	C	2	34.0718	0.00715618	15.8271	157.086	2.35079	19.3953	1398.92	505.48	34.4401	1680.19	529.192	0.00324	0.110393	2.3186e-05	0.0512797	0.50896	0.00761656	0.0628406	4.53249	1.63776	0.111586	5.44383	1.71458
234	C	3	30.3967	0.00785752	13.3172	121.54	2.27744	17.747	1538.15	453.966	32.462	1633.7	486.16	0.00193	0.0586657	1.5165e-05	0.0257021	0.234572	0.00439545	0.0342518	2.96863	0.876154	0.0626517	3.15303	0.93829
234	EDS	1	37.0012	0.0728277	11.4843	1743.12	1.17035	23.3236	1696.41	480.663	37.4896	1583.45	464.379	0.00255	0.0943531	0.000185711	0.0292849	4.44495	0.00298438	0.0594751	4.32586	1.22569	0.0955986	4.03779	1.18417
234	EDS	2	40.229	0	12.9785	153.291	1.31628	16.4999	1583.33	449.672	33.453	1591.69	524.976	0.00422	0.169766	0	0.0547695	0.646888	0.00555469	0.0696296	6.68164	1.89761	0.141172	6.71692	2.2154
234	EDS	3	46.5213	0	14.1437	448.977	1.86302	18.4649	1552.45	463.646	34.7218	1607.85	525.598	0.0034	0.158172	0	0.0480887	1.52652	0.00633425	0.0627807	5.27833	1.5764	0.118054	5.4667	1.78703
234	LDS	1	19.5419	0.0145579	19.4662	61.8676	1.41123	19.576	1670.18	479.121	33.2908	1775.95	671.633	0.00192	0.0375204	2.79512e-05	0.0373752	0.118786	0.00270956	0.037586	3.20675	0.919912	0.0639182	3.40983	1.28954
234	LDS	2	24.4013	0.00640565	25.7057	396.977	1.87432	26.8617	1760.25	547.021	34.5721	1911.87	757.303	0.00117	0.0285495	7.49461e-06	0.0300757	0.464463	0.00219296	0.0314282	2.0595	0.640014	0.0404494	2.23689	0.886044
234	LDS	3	41.6094	0	28.2928	262.111	2.40642	26.0806	1323.03	587.552	32.5621	1976.81	778.047	0.00171	0.0711521	0	0.0483806	0.448211	0.00411498	0.0445978	2.26238	1.00471	0.0556811	3.38034	1.33046
235	C	1	16.3335	0.0234347	14.8834	172.255	1.57738	14.1973	1546.98	415.956	32.9626	1572.24	554.502	0.00153	0.0249903	3.58551e-05	0.0227716	0.26355	0.00241339	0.0217219	2.36688	0.636413	0.0504327	2.40553	0.848388
235	C	2	15.6922	0	14.6311	136.817	1.5071	16.1691	1857.08	417.411	33.8557	1731.17	583.143	0.00245	0.0384458	0	0.0358462	0.335202	0.00369241	0.0396144	4.54985	1.02266	0.0829464	4.24138	1.4287
235	C	3	14.5811	0.00644548	12.5627	155.103	1.26658	14.4849	1658.44	438.411	32.8762	1628.12	578.247	0.00207	0.0301829	1.33421e-05	0.0260047	0.321063	0.00262182	0.0299837	3.43297	0.907511	0.0680537	3.3702	1.19697
235	EDS	1	35.7411	0.0151515	13.5563	146.778	1.05432	13.3823	1677.62	444.959	33.3586	1614.42	442.967	0.0027	0.096501	4.09091e-05	0.0366019	0.396301	0.00284666	0.0361323	4.52958	1.20139	0.0900683	4.35895	1.19601
235	EDS	2	30.0441	0	11.9859	126.071	0.810524	12.3633	1605.38	413.366	32.8484	1535.21	426.054	0.00407	0.12228	0	0.0487826	0.513108	0.00329883	0.0503186	6.5339	1.6824	0.133693	6.24832	1.73404
235	EDS	3	27.1034	0.0116154	11.2049	354.743	1.70511	13.5173	1830.01	403.896	33.6764	1560.2	427.369	0.00318	0.0861888	3.69368e-05	0.0356315	1.12808	0.00542226	0.042985	5.81944	1.28439	0.107091	4.96143	1.35903
235	LDS	1	34.7175	0.014741	59.9027	751.63	5.21713	49.5101	1921.09	761.33	35.6403	2739.5	1178.85	0.00041	0.0142342	6.0438e-06	0.0245601	0.308168	0.00213902	0.0202991	0.787648	0.312145	0.0146125	1.1232	0.48333
235	LDS	2	39.4419	0.0100513	71.7519	599.216	4.16032	42.9219	1903.43	752.247	36.0972	2422.42	1122.7	NA	NA	NA	NA	NA	NA	NA	NA	NA	NA	NA	NA
235	LDS	3	34.1429	0.0229954	59.5121	230.591	3.31847	37.8329	1993.49	793.71	34.8294	2827.07	1205.76	0.00029	0.00990145	6.66867e-06	0.0172585	0.0668714	0.000962356	0.0109715	0.578111	0.230176	0.0101005	0.819849	0.349671
238	C	1	24.7046	0.015976	10.5031	157.605	2.12537	13.2178	1385.42	424.11	32.5239	1402.68	458.588	0.00492	0.121547	7.8602e-05	0.0516751	0.775415	0.0104568	0.0650318	6.81626	2.08662	0.160017	6.90119	2.25625
238	C	2	24.3416	0.0074291	9.6199	164.018	3.45105	15.3616	1309.72	391.8	33.3747	1240.86	431.815	0.00376	0.0915245	2.79334e-05	0.0361708	0.616707	0.012976	0.0577598	4.92453	1.47317	0.125489	4.66562	1.62363
238	C	3	20.2289	0.00519818	9.61084	69.0521	1.9839	9.75165	1405.85	383.383	32.6794	1273.99	418.477	0.00491	0.099324	2.55231e-05	0.0471892	0.339046	0.00974094	0.0478806	6.90272	1.88241	0.160456	6.25528	2.05472
238	EDS	1	39.5525	0.0133591	10.9203	87.7237	1.177	11.7965	1675.35	432.761	32.6659	1485.99	464.536	0.00291	0.115098	3.88751e-05	0.0317782	0.255276	0.00342508	0.0343279	4.87526	1.25933	0.0950577	4.32424	1.3518
238	EDS	2	39.6923	0.00156978	10.2245	237.263	0.942312	11.3623	1522.68	437.911	33.6211	1388.77	434.335	0.00303	0.120268	4.75642e-06	0.0309803	0.718907	0.0028552	0.0344279	4.61373	1.32687	0.101872	4.20798	1.31603
238	EDS	3	34.5321	0	9.96032	81.1043	1.01964	10.7981	1536.13	416.827	32.8161	1383.08	436.497	0.00305	0.105323	0	0.030379	0.247368	0.00310992	0.0329342	4.68518	1.27132	0.100089	4.21839	1.33132
238	LDS	1	31.5895	0.00358284	13.9863	124.393	1.31353	13.5674	1766.26	490.703	33.2471	1666.47	554.35	0.00295	0.0931891	1.05694e-05	0.0412596	0.366959	0.00387492	0.0400238	5.21046	1.44757	0.098079	4.91607	1.63533
238	LDS	2	33.6552	0.02978	15.6389	176.417	1.3607	15.9909	1836.33	503.509	33.6223	1760.52	622.672	0.00235	0.0790898	6.9983e-05	0.0367515	0.414579	0.00319764	0.0375786	4.31537	1.18325	0.0790124	4.13721	1.46328
238	LDS	3	31.1142	0.00456061	17.6468	102.717	1.53515	14.8981	1586.38	476.686	32.4199	1703.72	627.879	0.00192	0.0597393	8.75637e-06	0.0338818	0.197217	0.00294748	0.0286044	3.04584	0.915237	0.0622462	3.27115	1.20553
245	C	1	33.0879	0.0127092	16.2696	142.377	2.79663	15.3007	1588.27	541.43	32.4963	1832.58	574.502	0.00695	0.229961	8.8329e-05	0.113074	0.989521	0.0194366	0.10634	11.0385	3.76294	0.225849	12.7364	3.99279
245	C	2	35.0421	0.00159248	21.4507	424.593	2.52437	22.3562	1461.11	537.646	37.5808	1706.17	518.611	0.00432	0.151382	6.87953e-06	0.0926669	1.83424	0.0109053	0.0965786	6.31199	2.32263	0.162349	7.37066	2.2404
245	C	3	32.5905	0.0149601	15.7403	161.945	2.68098	16.499	1587.62	524.997	32.3251	1760.03	531.636	0.00273	0.0889721	4.08409e-05	0.0429711	0.442111	0.00731906	0.0450423	4.33419	1.43324	0.0882475	4.80488	1.45137
245	EDS	1	72.4163	0	20.879	709.93	2.125	26.4114	1379.86	600.463	38.7718	1815.29	564.709	0.00316	0.228835	0	0.0659775	2.24338	0.00671499	0.08346	4.36037	1.89746	0.122519	5.73632	1.78448
245	EDS	2	34.2567	0	15.1592	125.871	2.30767	14.869	1302.37	466.361	35.7541	1507.89	474.335	0.00215	0.0736519	0	0.0325922	0.270622	0.00496149	0.0319684	2.80009	1.00268	0.0768712	3.24195	1.01982
245	EDS	3	67.8679	0	19.1023	176.099	1.69024	21.1818	1437.12	567.007	36.5973	1787.24	545.989	0.00282	0.191387	0	0.0538685	0.4966	0.00476647	0.0597328	4.05269	1.59896	0.103204	5.04002	1.53969
245	LDS	1	30.1576	0	59.3973	210.876	3.00104	39.1583	2504.91	786.104	41.3588	2695.49	1108.83	0.00037	0.0111583	0	0.021977	0.0780241	0.00111039	0.0144886	0.926817	0.290859	0.0153028	0.99733	0.410268
245	LDS	2	32.3047	0	50.6022	220.133	2.77999	34.9182	2495.08	741.014	42.7587	2670.27	1043.92	0.00015	0.0048457	0	0.00759033	0.0330199	0.000416998	0.00523773	0.374263	0.111152	0.0064138	0.40054	0.156588
245	LDS	3	37.8947	0.00444325	86.1207	211.315	3.69648	58.5566	2054.29	769.796	60.6853	2713.94	1143.08	0.00043	0.0162947	1.9106e-06	0.0370319	0.0908655	0.00158949	0.0251794	0.883345	0.331012	0.0260947	1.16699	0.491526
248	C	1	30.1876	0.00371284	20.3608	62.4435	2.50218	21.6672	1545.3	456.846	36.1907	1625.15	559.539	0.00621	0.187465	2.30567e-05	0.12644	0.387774	0.0155385	0.134554	9.59632	2.83701	0.224744	10.0922	3.47473
248	C	2	29.7092	0	18.4211	54.9487	2.56739	19.0072	1331.98	407.878	35.4666	1491.8	521.622	0.00327	0.0971492	0	0.0602368	0.179682	0.00839537	0.0621535	4.35559	1.33376	0.115976	4.87818	1.7057
248	C	3	27.1196	0	18.4875	69.3848	2.74835	19.164	1370.72	414.423	35.2858	1474.58	519.131	0.00656	0.177905	0	0.121278	0.455164	0.0180292	0.125716	8.9919	2.71861	0.231475	9.67322	3.4055
248	EDS	1	38.9873	0	20.3706	117.896	1.61639	23.79	1192.32	453.094	36.1741	1553.17	535.813	0.00211	0.0822632	0	0.042982	0.248761	0.00341058	0.0501968	2.5158	0.956028	0.0763274	3.2772	1.13057
248	EDS	2	47.7512	0	20.0236	78.3311	1.55814	22.6768	1330.14	474.172	35.6567	1587.21	534.35	0.00224	0.106963	0	0.0448528	0.175462	0.00349024	0.050796	2.97952	1.06214	0.0798709	3.55535	1.19694
248	EDS	3	47.2902	0	22.7107	56.7849	1.30875	23.4664	1078.3	384.17	35.2083	1310.62	456.454	0.00259	0.122482	0	0.0588208	0.147073	0.00338967	0.0607779	2.79281	0.995001	0.0911895	3.3945	1.18222
248	LDS	1	39.9444	0.0122461	50.0423	160.269	3.22314	36.9493	1332.84	585.823	37.2159	2022.27	1012.55	0.00043	0.0171761	5.26583e-06	0.0215182	0.0689157	0.00138595	0.0158882	0.57312	0.251904	0.0160028	0.869576	0.435396
248	LDS	2	20.1293	0	31.4409	76.4001	2.62024	28.1956	1338.84	418.089	35.6395	1524.25	685.99	0.00126	0.025363	0	0.0396155	0.0962641	0.0033015	0.0355265	1.68694	0.526792	0.0449058	1.92055	0.864348
248	LDS	3	19.6931	0.0026407	22.0677	46.127	2.08894	25.3502	1404.29	371.974	35.695	1416.46	571.391	0.00085	0.0167391	2.2446e-06	0.0187575	0.0392079	0.0017756	0.0215477	1.19364	0.316178	0.0303407	1.20399	0.485682
251	C	1	39.5737	0	27.3856	81.8174	2.89473	23.5127	1218.49	499.461	35.3772	1337.56	486.583	0.00432	0.170959	0	0.118306	0.353451	0.0125052	0.101575	5.26386	2.15767	0.15283	5.77827	2.10204
251	C	2	35.955	0.00283296	25.4877	111.195	2.75789	25.5689	1452.61	560.599	36.4398	1627.66	525.319	0.00568	0.204224	1.60912e-05	0.14477	0.631589	0.0156648	0.145231	8.25081	3.1842	0.206978	9.24509	2.98381
251	C	3	41.5561	0	26.1874	150.624	2.84983	26.7211	1512.8	598.162	36.5847	1682.54	569.105	0.00417	0.173289	0	0.109201	0.628103	0.0118838	0.111427	6.30839	2.49434	0.152558	7.01621	2.37317
251	EDS	1	36.7773	0	31.8643	70.4034	2.09651	28.6488	1415.54	517.916	35.7939	1592.04	579.425	0.0015	0.055166	0	0.0477965	0.105605	0.00314476	0.0429732	2.12332	0.776874	0.0536909	2.38806	0.869137
251	EDS	2	47.7615	0	26.4816	104.111	2.05282	24.097	1303.12	565.192	35.6976	1629.56	515.897	0.00271	0.129434	0	0.071765	0.28214	0.00556315	0.0653028	3.53147	1.53167	0.0967405	4.41612	1.39808
251	EDS	3	37.8071	0	27.6815	93.3348	2.30789	26.84	1501.91	494.551	36.2225	1608.76	504.369	0.00153	0.0578448	0	0.0423526	0.142802	0.00353107	0.0410652	2.29792	0.756663	0.0554204	2.4614	0.771684
251	LDS	1	37.074	0.00828619	65.904	110.939	3.82615	46.4056	1924.7	744.499	37.0455	2235.68	919.204	0.00022	0.00815629	1.82296e-06	0.0144989	0.0244066	0.000841752	0.0102092	0.423433	0.16379	0.00815	0.49185	0.202225
251	LDS	2	27.583	0	41.8359	340.691	2.66035	29.7303	1502.47	554.321	36.492	1707.83	700.711	0.00136	0.0375129	0	0.0568969	0.46334	0.00361808	0.0404333	2.04336	0.753877	0.0496291	2.32265	0.952967
251	LDS	3	23.5185	0	36.4716	102.531	1.84242	29.2369	1608.83	539.911	35.7573	1780.86	654.716	0.00143	0.0336315	0	0.0521545	0.146619	0.00263466	0.0418087	2.30063	0.772073	0.0511329	2.54663	0.936243
254	C	1	27.9219	0.0144521	12.8042	83.78	1.80285	13.1291	1346.32	368.101	34.879	1272.16	407.721	0.00536	0.149661	7.74635e-05	0.0686304	0.449061	0.00966325	0.0703719	7.2163	1.97302	0.186951	6.81875	2.18538
254	C	2	27.1063	0.00664091	12.3175	151.269	1.55987	11.6778	1328.06	338.054	34.7086	1161	374.787	0.00605	0.163993	4.01775e-05	0.0745207	0.915179	0.00943724	0.070651	8.03475	2.04523	0.209987	7.02407	2.26746
254	C	3	25.998	0.0175958	13.2003	73.2017	1.83759	11.832	1385.03	331.585	35.2202	1183.35	385.287	0.00371	0.0964524	6.52804e-05	0.0489732	0.271578	0.00681746	0.0438967	5.13847	1.23018	0.130667	4.39024	1.42941
254	EDS	1	37.0556	0	16.7099	136.711	2.0139	15.8306	1661.64	407.932	40.8183	1454.19	451.286	0.00113	0.0418728	0	0.0188822	0.154483	0.00227571	0.0178886	1.87765	0.460963	0.0461247	1.64323	0.509953
254	EDS	2	46.1083	0.0305883	20.187	203.594	3.03577	17.8982	1743.97	433.021	37.0608	1525.98	466.785	0.00378	0.17429	0.000115624	0.0763068	0.769584	0.0114752	0.0676552	6.59219	1.63682	0.14009	5.7682	1.76445
254	EDS	3	53.0779	0.0118757	18.1391	109.745	1.74945	16.0001	1521.56	457.433	35.4779	1460.27	457.537	0.00442	0.234604	5.24906e-05	0.0801748	0.485072	0.00773256	0.0707207	6.72529	2.02185	0.156813	6.45442	2.02231
254	LDS	1	36.5861	0.0254219	59.8746	190.23	3.44913	31.0545	1522.36	520.536	35.7706	1711.54	737.132	0.00054	0.0197565	1.37278e-05	0.0323323	0.102724	0.00186253	0.0167694	0.822077	0.28109	0.0193161	0.924231	0.398051
254	LDS	2	33.3874	0.00952413	28.4398	109.986	2.16076	21.3932	1695.7	401.052	36.4622	1352.8	451.788	0.00071	0.023705	6.76213e-06	0.0201923	0.0780898	0.00153414	0.0151892	1.20394	0.284747	0.0258882	0.960486	0.32077
254	LDS	3	34.3981	0.00916856	28.6579	131.775	2.07043	20.0475	1560.15	374.255	36.3024	1276.23	421.963	0.00015	0.00515972	1.37528e-06	0.00429868	0.0197662	0.000310565	0.00300712	0.234022	0.0561382	0.00544536	0.191434	0.0632945
250	C	1	26.222	0	19.1136	357.357	2.22266	21.3894	1281.16	424.66	41.8113	1247.26	417.533	0.00682	0.178834	0	0.130354	2.43717	0.0151585	0.145876	8.73751	2.89618	0.285153	8.50632	2.84758
250	C	2	29.1381	0.0172097	43.3186	667.53	2.45649	38.866	1211.23	512.656	47.8903	1417.1	509.061	0.00527	0.153558	9.0695e-05	0.228289	3.51788	0.0129457	0.204824	6.38316	2.7017	0.252382	7.46809	2.68275
250	C	3	23.7987	0.0106407	27.5945	269.405	1.86945	21.5717	1341.1	438.811	41.4172	1367.87	424.919	0.00189	0.0449795	2.01109e-05	0.0521536	0.509175	0.00353326	0.0407704	2.53467	0.829352	0.0782785	2.58527	0.803097
250	EDS	1	42.8787	0.0111955	40.3582	247.621	2.55479	30.4354	1354.73	531.103	39.6433	1574.95	539.44	0.00183	0.078468	2.04878e-05	0.0738556	0.453146	0.00467526	0.0556967	2.47915	0.971918	0.0725472	2.88215	0.987176
250	EDS	2	44.6874	0.00348458	42.9531	312.483	2.29106	30.648	1264.48	510.801	41.0609	1412.25	494.564	0.0029	0.129594	1.01053e-05	0.124564	0.906201	0.00664409	0.0888793	3.66698	1.48132	0.119077	4.09552	1.43424
250	EDS	3	42.895	0.0208064	33.5958	203.476	2.0648	24.3554	1241.35	498.6	38.808	1421.94	470.271	0.00214	0.0917952	4.45257e-05	0.071895	0.43544	0.00441867	0.0521205	2.65648	1.067	0.0830492	3.04295	1.00638
250	LDS	1	23.5678	0	64.0348	551.213	3.28306	50.6058	3428.93	728.483	54.1317	2349.97	962.976	0.00055	0.0129623	0	0.0352191	0.303167	0.00180568	0.0278332	1.88591	0.400666	0.0297725	1.29248	0.529637
250	LDS	2	20.8614	0.0032144	51.083	469.047	2.74892	38.5804	2660.48	737.534	49.6416	2254.06	935.419	0.00041	0.00855318	1.31791e-06	0.020944	0.192309	0.00112706	0.015818	1.0908	0.302389	0.020353	0.924164	0.383522
250	LDS	3	23.6639	0.0228663	64.1112	1086.4	2.81447	46.6444	3055.92	759.578	58.4049	2358.3	929.191	0.00061	0.014435	1.39484e-05	0.0391078	0.662707	0.00171683	0.0284531	1.86411	0.463342	0.035627	1.43856	0.566806
256	C	1	24.4118	0.00148558	19.4372	226.391	2.00184	15.3248	1263.95	351.159	38.4476	1013.8	333.592	0.00772	0.188459	1.14687e-05	0.150056	1.74774	0.0154542	0.118308	9.7577	2.71095	0.296816	7.82655	2.57533
256	C	2	24.3018	0.0381761	23.1036	1800.07	1.76746	42.5968	1427.26	415.296	65.9995	1109.73	397.581	0.00603	0.14654	0.000230202	0.139315	10.8544	0.0106578	0.256859	8.60638	2.50424	0.397977	6.69165	2.39741
256	C	3	24.1242	0.00465225	11.5621	420.818	1.59939	15.1924	1274.08	319.905	40.8592	1083.12	368.91	0.00602	0.145228	2.80065e-05	0.0696037	2.53333	0.00962833	0.0914582	7.66996	1.92583	0.245973	6.52037	2.22084
256	EDS	1	47.45	0.0223533	15.8078	260.59	1.67223	16.4083	1537.28	457.045	36.0703	1436.81	429.106	0.00213	0.101068	4.76124e-05	0.0336706	0.555057	0.00356185	0.0349496	3.27441	0.973506	0.0768298	3.0604	0.913996
256	EDS	2	43.9133	0	17.5827	122.907	1.5966	17.7655	1292.03	381.574	36.3438	1225.12	427.969	0.00246	0.108027	0	0.0432534	0.302351	0.00392764	0.0437032	3.17839	0.938673	0.0894057	3.0138	1.0528
256	EDS	3	41.3514	0.00591452	12.7112	434.459	1.38519	13.4052	1341.97	415.979	36.1675	1226.11	365.126	0.00464	0.19187	2.74434e-05	0.0589799	2.01589	0.00642727	0.0622001	6.22675	1.93014	0.167817	5.68914	1.69419
256	LDS	1	23.303	0.00539154	33.8319	301.472	2.14714	18.0687	2295.42	480.949	44.2338	1833.64	774.205	0.00053	0.0123506	2.85751e-06	0.0179309	0.15978	0.00113799	0.00957643	1.21657	0.254903	0.0234439	0.971827	0.410329
256	LDS	2	37.3061	0	26.0919	352.215	3.73327	26.8456	1725.8	476.537	42.7017	1533.98	663.119	0.00107	0.0399176	0	0.0279184	0.37687	0.0039946	0.0287248	1.8466	0.509894	0.0456908	1.64136	0.709538
256	LDS	3	38.8609	0	19.5354	189.755	1.71849	16.8374	1698.02	507.943	35.2827	1557.98	608.552	0.00083	0.0322546	0	0.0162144	0.157497	0.00142635	0.013975	1.40936	0.421592	0.0292847	1.29312	0.505098
258	C	1	48.9453	0.00361141	16.8351	182.513	2.02462	14.5085	1326.3	406.944	35.8228	1161.46	446.198	0.0049	0.239832	1.76959e-05	0.0824921	0.894312	0.00992065	0.0710917	6.49887	1.99403	0.175532	5.69113	2.18637
258	C	2	58.9416	0.0178381	28.8754	381.072	2.19846	28.585	1116.81	502.836	42.0333	1350.89	550.317	0.00279	0.164447	4.97684e-05	0.0805624	1.06319	0.0061337	0.0797522	3.11591	1.40291	0.117273	3.76899	1.53539
258	C	3	65.8092	0.002487	29.2779	1803.98	2.60133	48.1356	1101.08	573.086	64.6877	1331.53	518.374	0.0048	0.315884	1.19376e-05	0.140534	8.65909	0.0124864	0.231051	5.2852	2.75081	0.310501	6.39133	2.48819
258	EDS	1	54.2078	0.00611511	34.4907	1133.58	1.43708	46.6637	1129.68	489.138	52.3294	1239.23	508.052	0.00209	0.113294	1.27806e-05	0.0720855	2.36917	0.0030035	0.0975271	2.36104	1.0223	0.109368	2.59	1.06183
258	EDS	2	67.7469	0.00954824	41.9003	586.449	2.54902	36.7365	847.015	559.258	42.3734	1396.96	685.037	0.00077	0.0521651	7.35215e-06	0.0322633	0.451566	0.00196274	0.0282871	0.652202	0.430628	0.0326275	1.07566	0.527478
258	EDS	3	48.5564	0.00737459	30.0105	341.199	2.31211	35.3775	863.01	454.565	39.4316	1279.13	564.739	0.00184	0.0893438	1.35692e-05	0.0552194	0.627805	0.00425428	0.0650947	1.58794	0.8364	0.0725542	2.3536	1.03912
258	LDS	1	42.8504	0	42.0246	184.891	2.65829	27.9624	1232.67	574.748	35.0478	1637.41	757.08	0.00136	0.0582765	0	0.0571534	0.251452	0.00361528	0.0380289	1.67643	0.781657	0.047665	2.22687	1.02963
258	LDS	2	56.7608	0.0181136	26.6674	954.133	2.80553	22.9084	2309.43	549.134	46.1019	1742.85	799.012	NA	NA	NA	NA	NA	NA	NA	NA	NA	NA	NA	NA
258	LDS	3	46.4068	0	26.8101	1565.53	2.21191	34.4189	1402.4	501.684	48.078	1473.85	613.956	0.00073	0.033877	0	0.0195713	1.14284	0.0016147	0.0251258	1.02375	0.366229	0.035097	1.07591	0.448188
270	C	1	27.4988	0.0066103	14.3068	762.489	1.44968	22.9194	1128.15	338.8	36.1089	1187.54	388.24	0.00417	0.11467	2.7565e-05	0.0596595	3.17958	0.00604515	0.0955738	4.7044	1.4128	0.150574	4.95204	1.61896
270	C	2	23.2375	0.0021613	13.7969	512.346	1.46017	19.9036	1142.98	335.615	35.4419	1225.62	413.584	0.0042	0.0975976	9.07745e-06	0.0579472	2.15185	0.0061327	0.0835951	4.8005	1.40958	0.148856	5.1476	1.73705
270	C	3	20.7691	0	15.0477	365.951	1.49691	19.4548	1198.21	357.846	37.6237	1272.48	407.867	0.00152	0.031569	0	0.0228725	0.556245	0.00227531	0.0295713	1.82128	0.543925	0.057188	1.93418	0.619958
270	EDS	1	43.7105	0.0128783	20.7169	455.3	1.75919	28.9676	1143.54	404.757	38.9521	1318.03	434.92	0.00307	0.134191	3.95363e-05	0.0636009	1.39777	0.0054007	0.0889304	3.51066	1.2426	0.119583	4.04634	1.33521
270	EDS	2	41.06	0.0038295	18.5153	261.656	1.5352	25.5397	1192.71	386.233	36.7306	1308.54	461.97	0.00312	0.128107	1.19481e-05	0.0577678	0.816368	0.00478982	0.0796839	3.72127	1.20505	0.114599	4.08263	1.44135
270	EDS	3	41.3825	0	17.9444	111.68	1.57692	22.0955	1198.48	378.743	33.5902	1306.99	436.923	0.00235	0.0972489	0	0.0421695	0.262447	0.00370577	0.0519245	2.81644	0.890046	0.0789371	3.07143	1.02677
270	LDS	1	36.8695	0	26.4741	221.131	2.19101	27.1164	1083.07	395.801	36.4618	1313.46	553.56	NA	NA	NA	NA	NA	NA	NA	NA	NA	NA	NA	NA
270	LDS	2	35.5073	0	26.1768	425.345	1.99204	34.0095	1066.21	399.612	40.4618	1291.02	551.256	0.00283	0.100486	0	0.0740804	1.20373	0.00563748	0.0962469	3.01738	1.1309	0.114507	3.65358	1.56005
270	LDS	3	35.8305	0.00830616	29.8442	2051.92	2.34204	46.2481	1387.45	538.553	65.8338	1495.15	631.652	0.00222	0.0795438	1.84397e-05	0.0662541	4.55526	0.00519934	0.102671	3.08014	1.19559	0.146151	3.31924	1.40227
271	C	1	24.6511	0.000753283	18.2309	256.822	1.54214	18.9396	1206.96	362.29	37.2848	1206.23	383.333	0.00485	0.119558	3.65342e-06	0.0884201	1.24559	0.0074794	0.0918571	5.85376	1.75711	0.180831	5.8502	1.85917
271	C	2	22.3863	0.00716714	12.2687	100.796	1.45559	11.3712	1131.61	348.195	33.5017	1173.31	394.228	0.00354	0.0792475	2.53717e-05	0.043431	0.356819	0.0051528	0.0402541	4.00588	1.23261	0.118596	4.15353	1.39557
271	C	3	24.3984	0	22.9598	1705.29	1.76521	38.6336	1210.41	417.718	57.9705	1157.24	392.689	0.00293	0.0714873	0	0.0672723	4.99649	0.00517208	0.113196	3.54651	1.22391	0.169854	3.3907	1.15058
271	EDS	1	37.4239	0.00214989	16.5279	162.732	1.65516	20.4226	1082.45	347.949	33.8577	1189.1	401.877	0.00255	0.0954309	5.48223e-06	0.0421462	0.414967	0.00422066	0.0520776	2.76026	0.887269	0.086337	3.0322	1.02479
271	EDS	2	39.7832	0	17.0811	751.938	1.71263	41.5463	1282.24	407.395	38.9016	1376.98	435.612	0.00321	0.127704	0	0.0548304	2.41372	0.00549756	0.133364	4.11599	1.30774	0.124874	4.42011	1.39831
271	EDS	3	41.1348	0	16.784	386.696	1.70565	33.3244	1209.35	388.26	36.8803	1334.93	420.964	0.00302	0.124227	0	0.0506876	1.16782	0.00515105	0.10064	3.65223	1.17254	0.111378	4.03149	1.27131
271	LDS	1	30.3188	0	22.9723	453.885	2.07473	31.717	1301.73	473.721	36.1299	1546.03	627.905	0.00192	0.0582121	0	0.0441068	0.871459	0.00398347	0.0608967	2.49932	0.909545	0.0693695	2.96838	1.20558
271	LDS	2	24.1707	0	17.6286	707.014	1.88303	29.8624	1172.09	404.623	43.9333	1344.57	523.473	0.0016	0.0386731	0	0.0282057	1.13122	0.00301284	0.0477798	1.87534	0.647397	0.0702933	2.15131	0.837557
271	LDS	3	29.7034	0	19.6904	53.7151	1.42521	17.8037	1035.03	343.907	33.2137	1159.68	482.471	0.00187	0.0555454	0	0.036821	0.100447	0.00266515	0.0332928	1.9355	0.643105	0.0621096	2.16861	0.902221
274	C	1	28.3962	0	12.6273	169.863	1.31243	12.6844	1457.03	388.497	37.1369	1253.45	329.372	0.0039	0.110745	0	0.0492466	0.662466	0.00511848	0.0494692	5.6824	1.51514	0.144834	4.88847	1.28455
274	C	2	30.3778	0	11.0649	95.5219	1.26284	8.67299	1258.53	349.625	35.9299	1109.3	286.696	0.00456	0.138523	0	0.0504559	0.43558	0.00575856	0.0395488	5.73889	1.59429	0.16384	5.05842	1.30733
274	C	3	28.1878	0	11.792	78.0109	1.93288	9.62572	1306.91	376.899	36.0564	1160.08	325.961	0.00401	0.113033	0	0.0472859	0.312824	0.00775086	0.0385992	5.24071	1.51136	0.144586	4.65193	1.3071
274	EDS	1	57.9473	0	21.2958	143.298	2.03286	19.3184	1293.55	458.374	35.3134	1320.74	424.447	0.00339	0.196441	0	0.0721929	0.48578	0.00689138	0.0654894	4.38513	1.55389	0.119712	4.47731	1.43888
274	EDS	2	54.843	0	19.6206	151.239	4.15084	18.077	1376.63	437.198	35.6851	1288.37	409.821	0.00373	0.204564	0	0.0731847	0.564121	0.0154826	0.0674272	5.13481	1.63075	0.133106	4.80563	1.52863
274	EDS	3	52.2603	0.000998801	19.8342	142.622	NA	19.767	1442.77	457.555	36.787	1382.91	411.899	0.00293	0.153123	2.92649e-06	0.0581142	0.417883	#VALUE!	0.0579172	4.22732	1.34064	0.107786	4.05193	1.20686
274	LDS	1	41.0648	0	32.4403	291.495	NA	20.7927	1998.6	511.856	39.8244	1684.17	615.617	0.00129	0.0529735	0	0.041848	0.376029	#VALUE!	0.0268226	2.57819	0.660294	0.0513735	2.17258	0.794146
274	LDS	2	36.8811	0.00876014	33.3073	172.924	5.70308	24.2851	2303.79	572.785	39.2443	1986.53	719.4	0.0011	0.0405693	9.63616e-06	0.036638	0.190217	0.00627338	0.0267136	2.53417	0.630063	0.0431688	2.18518	0.79134
274	LDS	3	49.1465	0	28.3334	187.372	1.96582	18.4741	2105.94	553.543	37.8819	1798.37	610.006	0.0016	0.0786344	0	0.0453335	0.299795	0.00314531	0.0295586	3.3695	0.885669	0.060611	2.87739	0.97601
275	C	1	35.4784	0.00466107	12.6637	74.7186	1.48963	10.7353	1403.33	417.03	35.6563	1319.42	402.196	0.00382	0.135527	1.78053e-05	0.0483755	0.285425	0.00569038	0.0410088	5.36074	1.59306	0.136207	5.04018	1.53639
275	C	2	31.7972	0	12.2343	90.8962	1.76913	11.0218	1259.75	340.124	35.4673	1143.9	362.405	0.00545	0.173295	0	0.0666767	0.495384	0.00964177	0.0600686	6.86566	1.85368	0.193297	6.23425	1.97511
275	C	3	30.6567	0.00378037	11.6945	54.9008	1.52859	10.4908	1240.5	323.497	34.8134	1101.81	356.171	0.00375	0.114963	1.41764e-05	0.0438542	0.205878	0.00573222	0.0393406	4.65186	1.21311	0.13055	4.13178	1.33564
275	EDS	1	39.463	0	18.791	108.051	1.67315	20.3839	1394.39	441.516	35.3528	1450.69	463.978	0.00225	0.0887917	0	0.0422798	0.243116	0.0037646	0.0458639	3.13738	0.993411	0.0795438	3.26405	1.04395
275	EDS	2	30.155	0	15.694	83.8294	1.4198	15.2067	1144.73	358.745	34.7473	1182.23	384.815	0.00373	0.112478	0	0.0585388	0.312683	0.00529587	0.0567209	4.26985	1.33812	0.129607	4.40973	1.43536
275	EDS	3	39.8899	0	19.3165	116.944	1.6327	20.9064	1407.26	471.718	35.7129	1483.85	473.091	0.00268	0.106905	0	0.0517683	0.313411	0.00437562	0.0560291	3.77145	1.26421	0.0957105	3.97671	1.26788
275	LDS	1	33.2618	0.000293021	26.7747	353.927	2.07748	21.4218	1944.08	505.661	41.7035	1817.83	639.731	0.00107	0.0355901	3.13532e-07	0.0286489	0.378702	0.0022229	0.0229213	2.08016	0.541057	0.0446228	1.94508	0.684512
275	LDS	2	32.2908	0	25.815	261.026	2.11026	20.2524	1913.3	480.097	41.3586	1769.93	585.808	0.00135	0.0435926	0	0.0348503	0.352385	0.00284885	0.0273407	2.58295	0.64813	0.0558341	2.38941	0.790841
275	LDS	3	33.1824	0	20.9038	157.025	1.61922	17.3203	2027.25	487.411	37.9106	1867.24	584.923	0.00142	0.047119	0	0.0296834	0.222976	0.0022993	0.0245948	2.8787	0.692123	0.0538331	2.65148	0.830591
277	C	1	28.8757	0	14.3877	394.432	2.8705	18.1767	1337.9	360.553	36.7623	1105.23	340.684	0.00389	0.112326	0	0.0559682	1.53434	0.0111663	0.0707072	5.20442	1.40255	0.143005	4.29933	1.32526
277	C	2	29.1397	0	12.7507	57.9744	1.7917	14.7968	1537.15	370.655	36.0421	1175.51	351.167	0.00441	0.128506	0	0.0562307	0.255667	0.00790138	0.065254	6.77881	1.63459	0.158946	5.18399	1.54865
277	C	3	28.073	0.00141726	12.7253	50.5112	1.52521	14.1955	1490.31	360.478	35.876	1159.64	335.931	0.00449	0.126048	6.3635e-06	0.0571366	0.226795	0.00684821	0.0637378	6.69148	1.61854	0.161083	5.20679	1.50833
277	EDS	1	44.9874	0.00415972	18.3968	93.5481	1.78614	19.8559	1534.25	413.113	35.9867	1345.13	432.806	0.00371	0.166903	1.54326e-05	0.0682521	0.347063	0.00662656	0.0736655	5.69206	1.53265	0.133511	4.99044	1.60571
277	EDS	2	47.6504	0.00859006	18.8295	89.4644	1.78273	18.4899	1496.62	448.691	35.6733	1358.68	443.55	0.00261	0.124367	2.24201e-05	0.049145	0.233502	0.00465292	0.0482588	3.90618	1.17108	0.0931074	3.54615	1.15767
277	EDS	3	46.7729	0.0219148	19.3786	104.509	1.95326	23.0711	1502.17	442.476	35.79	1355.87	444.628	0.00246	0.115061	5.39104e-05	0.0476713	0.257091	0.00480502	0.0567549	3.69534	1.08849	0.0880435	3.33543	1.09378
277	LDS	1	30.6394	0.0208397	39.6278	127.735	2.18706	26.3401	1859.42	477.378	37.3014	1732.05	705.795	0.00133	0.0407504	2.77168e-05	0.052705	0.169888	0.00290879	0.0350324	2.47303	0.634912	0.0496108	2.30362	0.938708
277	LDS	2	35.6818	0.00298627	48.7142	213.124	3.24835	34.0735	2805.61	673.138	43.5156	2471.69	911.478	0.00024	0.00856364	7.16704e-07	0.0116914	0.0511496	0.000779605	0.00817763	0.673346	0.161553	0.0104437	0.593206	0.218755
277	LDS	3	33.943	0.0111733	45.5743	491.939	5.02348	38.2615	2743.33	634.429	48.0722	2384.99	888.908	0.00038	0.0128983	4.24585e-06	0.0173182	0.186937	0.00190892	0.0145394	1.04246	0.241083	0.0182674	0.906294	0.337785
278	C	1	28.9413	0.00730034	13.5654	74.0674	1.3206	11.056	1224.03	338.612	34.8053	1077.34	340.889	0.00401	0.116054	2.92744e-05	0.0543971	0.29701	0.0052956	0.0443344	4.90836	1.35783	0.139569	4.32015	1.36697
278	C	2	26.1205	0.00751614	12.3329	136.442	1.35475	12.1533	1411.54	370.91	35.6758	1198.22	364.102	0.00271	0.0707865	2.03688e-05	0.0334221	0.369759	0.00367137	0.0329355	3.82527	1.00517	0.0966814	3.24719	0.986716
278	C	3	28.1965	0	14.5446	290.784	1.45253	14.3539	1315.04	348.968	38.2416	1165.16	377.248	0.00246	0.0693634	0	0.0357797	0.715329	0.00357322	0.0353106	3.23499	0.858462	0.0940744	2.86629	0.92803
278	EDS	1	34.5062	0.00536725	20.958	123.558	1.88035	22.1854	1648.85	484.592	36.746	1525.19	483.972	0.00329	0.113526	1.76583e-05	0.0689518	0.406506	0.00618635	0.07299	5.42473	1.59431	0.120894	5.01786	1.59227
278	EDS	2	32.5812	0.0119701	18.1281	96.8883	1.71347	19.2994	1612.9	403.575	36.2385	1367.16	442.489	0.00317	0.103282	3.79453e-05	0.0574661	0.307136	0.00543169	0.061179	5.11288	1.27933	0.114876	4.3339	1.40269
278	EDS	3	29.8592	0	19.1461	100.342	1.69661	20.1546	1715.04	429.136	36.0738	1404.03	460.479	0.00224	0.0668845	0	0.0428872	0.224767	0.0038004	0.0451463	3.84169	0.961264	0.0808053	3.14503	1.03147
278	LDS	1	35.4356	0.0159768	35.6805	133.708	2.14981	23.7363	2161.89	503.363	37.9684	1784.69	658.34	0.00116	0.0411053	1.85331e-05	0.0413894	0.155101	0.00249378	0.0275342	2.50779	0.583901	0.0440434	2.07024	0.763674
278	LDS	2	41.1517	0.0119981	24.8949	100.859	1.68766	17.7953	1721.22	463.52	36.3909	1594.4	530.897	0.00276	0.113579	3.31149e-05	0.0687098	0.278372	0.00465794	0.0491151	4.75056	1.27931	0.100439	4.40053	1.46528
278	LDS	3	38.168	0.000565799	22.753	91.1123	1.79576	17.5473	1824.57	419.665	36.7488	1476.06	513.803	0.00217	0.0828245	1.22778e-06	0.0493739	0.197714	0.0038968	0.0380776	3.95931	0.910673	0.0797448	3.20305	1.11495
279	C	1	42.3431	0.0115331	12.2677	78.6705	1.16503	14.3655	1510.79	425.87	40.5065	1319.21	385.854	0.00322	0.136345	3.71365e-05	0.0395021	0.253319	0.00375139	0.0462568	4.86473	1.3713	0.130431	4.24785	1.24245
279	C	2	36.5181	0.0220023	11.5838	73.9227	1.4004	12.7994	1236.45	345.53	35.7732	1082.11	326.336	0.00315	0.115032	6.93071e-05	0.0364889	0.232857	0.00441127	0.040318	3.89481	1.08842	0.112685	3.40865	1.02796
279	C	3	36.9246	0.00844836	11.2456	70.742	1.05891	12.9984	1430.72	402.163	36.1042	1267.27	369.843	0.00426	0.157299	3.599e-05	0.0479061	0.301361	0.00451097	0.0553732	6.09488	1.71321	0.153804	5.39859	1.57553
279	EDS	1	39.7062	0.0146777	16.7409	129.272	1.2971	16.9827	1428.94	417.502	35.1224	1350.78	432.925	0.00539	0.214016	7.91127e-05	0.0902336	0.696774	0.00699138	0.091537	7.702	2.25034	0.18931	7.28072	2.33347
279	EDS	2	35.1315	0.00982821	15.4787	104.822	1.49515	16.9427	1408.21	407.112	35.4321	1331.12	440.141	0.00303	0.106448	2.97795e-05	0.0469005	0.317611	0.00453029	0.0513363	4.26686	1.23355	0.107359	4.03328	1.33363
279	EDS	3	37.3764	0.0206472	24.0746	990.877	4.9933	46.6254	1310.43	432.146	49.5291	1225.25	443.44	0.00298	0.111382	6.15286e-05	0.0717423	2.95281	0.01488	0.138944	3.90509	1.2878	0.147597	3.65125	1.32145
279	LDS	1	39.5029	0.0138309	24.0139	153.676	1.68707	18.016	2090.89	481.646	40.9185	1646.34	592.308	0.00166	0.0655748	2.29593e-05	0.0398631	0.255103	0.00280054	0.0299066	3.47088	0.799533	0.0679248	2.73293	0.983232
279	LDS	2	33.8364	0.00153826	28.5573	142.09	2.13826	23.7482	1896.2	437.645	38.9245	1554.33	562.607	0.00105	0.0355283	1.61517e-06	0.0299852	0.149195	0.00224518	0.0249356	1.99101	0.459527	0.0408707	1.63205	0.590737
279	LDS	3	37.363	0.00569431	20.383	142.72	1.56962	19.0865	2181.39	486.101	40.1327	1678.74	569.098	0.00187	0.0698688	1.06484e-05	0.0381162	0.266886	0.00293518	0.0356917	4.0792	0.90901	0.0750481	3.13925	1.06421
