# Supplementary material for: Chasing high and stable wheat grain mineral content: Mining diverse spring genotypes under induced drought stress
Source: PLoS One. 2024 Feb 15;19(2):e0298350. doi: 10.1371/journal.pone.0298350 (PMC10868752; doi:10.1371/journal.pone.0298350)
Supplement: S3 Table — (XLSX) [file pone.0298350.s006.xlsx]

## Sheet: Blad1
S3 Table. ANOVA table in the form of mean square values for minerals under different drought stress conditions (***: sig. < 0.001, **: sig. < 0.01, *: sig. < 0.05).
	Treatment	Genotype	Treatment * Genotype
Degree of freedom	2	29	58
Zn (mg/kg)	11575***	321.1***	159.1***
Fe (mg/kg)	3497.0***	206.3***	88.7***
Se (mg/kg)	0.0012*	0.0007*	0.0004
Ca (mg/kg)	303691	346943***	118455
Cu (mg/kg)	11.70***	0.9978***	0.8143***
K (mg/kg)	6945587***	426826***	217449***
Mn (mg/kg)	4053.8***	483.1***	153.4***
Mg (mg/kg)	409122***	49741***	9167***
Na (mg/kg)	118.695**	84.614***	27.862
P (mg/kg)	7275006***	511475***	96429***
S (mg/kg)	2928795***	71699***	26764**
Zn (mg/plant)	0.024206***	0.00115***	0.0008963***
Fe (mg/plant)	0.050269***	0.001444***	0.001283***
Se (µg/plant)	0.022517***	0.0029236	0.0018928
Ca (mg/plant)	28.0854***	2.8262*	2.1302
Cu (mg/plant)	0.000615***	0.0000097**	0.00001329***
K (mg/plant)	364.67***	4.48***	3.67***
Mn (mg/plant)	0.301003***	0.002999***	0.003688***
Mg (mg/plant)	38.084***	0.267*	0.358***
Na (mg/plant)	0.30285***	0.002648**	0.002839***
P (mg/plant)	358.31***	3.61**	3.47***
S (mg/plant)	28.347***	0.2792	0.3865***
